# Supplementary material for: Inhibition of DPP-4 Attenuates Endotoxemia-Induced NLRC4 Inflammasome and Inflammation in Visceral Adipose Tissue of Mice Fed a High-Fat Diet
Source: Biomolecules. 2025 Feb 25;15(3):333. doi: 10.3390/biom15030333 (PMC11940500; doi:10.3390/biom15030333)
Supplement: Supplementary file 1 [file biomolecules-15-00333-s001.zip]

Archive with 8 entries (8 files):
- Supplementary file 1.pdf
- Supplementary file 2.pdf
- Supplementary file 3 VAT_NC.pptx
- Supplementary file 4 VAT_HF.pptx
- Supplementary file 5 VAT_HFL.pptx
- Supplementary file 6 SAT_NC.pptx
- Supplementary file 7 SAT_HF.pptx
- Supplementary file 8 SAT-HFL.pptx
